# Supplementary material for: Late Antique—Early Byzantine urban transformation in Mid-Northern Anatolia: A multiproxy approach from Pompeiopolis
Source: PLoS One. 2026 Apr 15;21(4):e0344987. doi: 10.1371/journal.pone.0344987 (PMC13082643; doi:10.1371/journal.pone.0344987)
Supplement: S1 Table — The results are registered as Tübitak MAM Report No. 29109288-125.05-3896/26897. (XLSX) [file pone.0344987.s001.xlsx]

## Sheet: Sheet1
Lab Code	Sample ID	C14 Age (BP)	Material	Calibrated Age Range (cal MS)	Probability
TÜBİTAK - 3063	5	1552 ± 32	Charcoal	430 – 585	95.4%
TÜBİTAK - 3064	6	1432 ± 31	Charcoal	582 – 657	95.4%
TÜBİTAK - 3065	7	1353 ± 27	Charcoal		95.4%
				641 – 702	77.7%
				741 – 774	17.7%
TÜBİTAK - 3066	8	1378 ± 28	Charcoal		95.4%
				604 – 677	94.5%
				753 – 757	0.9%
S1 Table. C14 Results. The results are registered as Tübitak MAM Report No. 29109288-125.05-3896/26897.
