# Supplementary material for: Late Antique—Early Byzantine urban transformation in Mid-Northern Anatolia: A multiproxy approach from Pompeiopolis
Source: PLoS One. 2026 Apr 15;21(4):e0344987. doi: 10.1371/journal.pone.0344987 (PMC13082643; doi:10.1371/journal.pone.0344987)
Supplement: S2 Table — (XLSX) [file pone.0344987.s002.xlsx]

## Sheet: Sheet1
Sample ID	19	20	21	25	26	59	60	61	62	63	54	55	56
Cultivated taxa
Triticum sp.	<0,1					0.277	0.11	0.166	<0,1		0.093		<0,1
Hordeum sp.						0.055
Vitis vinifera			<0,1			0.055	0.055
Beta vulgaris												0.055
Wild taxa
Ruderal weeds
Chenopodium album	4.162	18.592	32.225	5.5	14	0.074	0.095	0.125		<0,1	0.833	0.166	2.833
Polygonum aviculare	1.186	28.55	0.596	7.2	49.125	0.074		<0,1	<0,1		1.722	0.611	0.666
Tribulus terrestris		<0,1	<0,1	0.1	0.0625								1
Heliotropium europaeum	14.186	18.259	8.29	5.6	24.5625	19.407	26.855	14.46	48.44	14.75	4.61	3.33	6.166
Reseda phyteuma	0.209	1.074	0.58		0.0625	<0,1	<0,1	<0,1			0.055	0.277	0.166
Silene sp.		0.074	<0,1										0.166
Sambucus nigra		0.296							<0,1		0.055
Chelidonium majus		<0,1			0.0625						0.055
Hypecoum procumbens		1.074	<0,1								0.277	0.055
Ajuga chamaepitys		0.185	0.08
Rubus fruticosus											0.11
Medicago lupulina							<0,1		0.068	0.071
Medicago sp.			<0,1							0.071	0.22		0.333
Melilotus sp.										<0,1		0.055
Ipomoea hederacea											0.055	0.055
Segetal weeds
Fumaria sp.	10	40.037	42.24	0.5	31.75	0.407	2.857	1.562	1.586	1.75	0.277	0.055	2.66
Bifora radians											0.055
Anchusa arvensis	<0,1	2.259	0.0967		0.625		0.142	<0,1
Polycnemum majus	0.4418	13.703	0.58	3.6	17.0625	0.296	0.285	<0,1	0.517	<0,1	0.22	0.055	1.166
Lithospermum arvense	<0,1	1.11	0.129		1.375
Alyssoides utriculata			<0,1					<0,1	<0,1	0.178
Trifolium tomentosum										<0,1
Galium sp.							0.052		<0,1		<0,1	0.068
S2 Table. Identified plant species (count/liter).
