# Supplementary material for: Late Antique—Early Byzantine urban transformation in Mid-Northern Anatolia: A multiproxy approach from Pompeiopolis
Source: PLoS One. 2026 Apr 15;21(4):e0344987. doi: 10.1371/journal.pone.0344987 (PMC13082643; doi:10.1371/journal.pone.0344987)
Supplement: S3 Table — (XLSX) [file pone.0344987.s003.xlsx]

## Sheet: Sheet1
Sample ID	ceramic	glass	metal	bone
	count/liter	count/liter	count/liter	count/liter
19	1.67	1.046		10.8
20	0.55	0.148		2.96
21	0.048	0.177		3.62
54	1.83		0.11	2.5
55	1.66	1.16		2.55
56	3.33	0.16		2
59	2.11	0.48	0.074	2.59
60	8.19	1.857		8.47
61	3.218	0.468	0.125	15.8
62	17.31	2.03	1.379	9.17
63	7.785	0.39	2.035	2.07
S3 Table. Microdebris (Heavy Residue) artifacts (count/liter).
