# Supplementary material for: Late Antique—Early Byzantine urban transformation in Mid-Northern Anatolia: A multiproxy approach from Pompeiopolis
Source: PLoS One. 2026 Apr 15;21(4):e0344987. doi: 10.1371/journal.pone.0344987 (PMC13082643; doi:10.1371/journal.pone.0344987)
Supplement: S4 Table — (XLSX) [file pone.0344987.s004.xlsx]

## Sheet: Sheet1
Element	Na2O	MgO	Al2O3	SiO2	P2O5	SO3	Cl	K2O	CaO	TiO2	V2O5	Cr2O3	MnO	Fe2O3
Dimension	%	%	%	%	%	%	%	%	%	%	%	%	%	%
1	0.062	0.921	3.54	42.73	0.2353	0.09	0.02191	0.921	10.04	0.3074	0.0122	0.038	0.0731	3.277
2	0.049	1.691	5.183	47.95	0.3984	0.0729	0.0256	0.9539	12.15	0.3798	0.0129	0.0533	0.0695	3.092
3	0.054	1.869	5.667	48.98	0.4078	0.1466	0.1108	1.024	14.93	0.3944	0.0169	0.0364	0.0693	3.296
4	0.052	1.434	4.923	49.51	0.2689	0.0876	0.01986	0.8609	12.23	0.3551	0.0181	0.053	0.0619	3.152
5	0.046	1.572	5.303	46.94	0.3752	0.0968	0.01858	1.033	10.71	0.3837	0.0166	0.0433	0.0595	3.528
6	0.073	1.915	4.46	45.18	0.1666	0.1071	0.0761	1.081	11.25	0.4134	0.0174	0.0399	0.0814	4.801
7	0.057	1.55	4.622	47.7	0.3497	0.158	0.0536	0.9715	9.822	0.3321	0.0149	0.0446	0.0587	3.131
8	0.061	0.471	2.218	42.96	0.0996	0.0739	0.0452	0.6161	6.967	0.2133	0.009	0.0561	0.0367	1.893
9	0.049	1.608	5.271	49.43	0.3559	0.1026	0.01827	1.074	9.674	0.369	0.0152	0.0419	0.0654	3.445
10	0.067	0.976	4.001	58.22	0.1864	0.1113	0.06582	0.5844	10.11	0.3717	0.0159	0.2072	0.0509	2.686
11	0.053	0.45	1.676	38.9	0.0699	0.0832	0.03848	0.4993	7.75	0.1829	0.012	0.0489	0.0619	2.007
12	0.049	0.486	2.371	42.99	0.1297	0.0772	0.02554	0.5109	7.72	0.209	0.0103	0.0558	0.0353	1.771
14	0.063	0.978	3.133	43.14	0.3871	0.0922	0.03928	0.926	13.76	0.2244	0.0155	0.0477	0.0486	2.348
15	0.059	1.769	5.236	46.19	0.3635	0.0958	0.02505	1.302	12.1	0.3644	0.0176	0.0451	0.0642	3.739
16	0.074	1.339	4.16	44.05	0.2934	0.1197	0.05753	1.079	10.52	0.2881	0.013	0.0648	0.0598	3.26
17	0.054	1.457	4.182	43.75	0.3379	0.1013	0.02147	1.262	10.64	0.3292	0.0164	0.0502	0.0621	3.637
19	0.047	2.544	7.393	54.9	0.71	0.1159	0.014	1.397	16.07	0.4548	0.0165	0.042	0.0698	3.98
20	0.065	0.808	2.972	43.04	0.1015	0.0846	0.05339	0.7885	8.984	0.2484	0.0121	0.038	0.0515	2.608
S4 Table. PED-XRF results.
